# Supplementary material for: Mitogenome Diversity and Maternal Origins of Guangxi Buffalo Breeds
Source: Animals (Basel). 2020 Mar 25;10(4):547. doi: 10.3390/ani10040547 (PMC7222400; doi:10.3390/ani10040547)
Supplement: Supplementary file 1 [file animals-10-00547-s001.xls]

## Sheet: Supplementary table 1
Supplementary Table S1 Mapping results for 40 Guangxi buffalo mitochondrial genomes.
Sample ID	Coverage (X)
FZ10	1793.81
FZ11	521.696
FZ12	1666.95
FZ13	161.781
FZ14	306.626
FZ15	2101.65
FZ16	1539.75
FZ01	1755.58
FZ02	1633.15
FZ03	1839.61
FZ04	1764.27
FZ05	2175.09
FZ07	1112.21
FZ08	1887.51
FZ09	1921.59
XL01	1766.16
XL03	1139.48
XL09	1783.71
XL10	1840.45
XL11	2272.85
XL12	1613.65
XL13	1906.03
XL14	1405.24
XL15	1468.54
XL16	219.166
XL17	1404.65
XL21	1648.19
XL32	2024.54
XL33	1509.19
XL35	2306.13
XL37	2115.27
XL04	1653.11
XL06	1942.29
XL07	2218.46
XL08	2290.6
XL0A	1705.97
XL0C	2679.86
XL0D	1165.34
XL0E	1840.05
XL0F	1597.97

## Sheet: Supplementary table 2
Supplementary Table S2 Mitochondrial sequence variation of Guangxi buffalo.
Position														1	1	1	1	1	2	2	2	3	3	3	3	3	4	4	4	5	5	5	5	6	6	6	6	6	6	7	7	7	7	7	7	7	7	7	7
			1	1	1	1	2	2	3	3	5	5	9	1	1	4	6	7	0	2	5	1	2	3	5	5	2	3	5	0	1	6	6	2	2	3	4	7	8	0	2	3	3	5	7	8	8	9	9
		4	1	7	9	9	3	9	5	5	3	4	4	7	7	5	1	1	6	5	8	3	6	9	1	2	5	0	1	7	5	8	9	5	8	1	1	3	9	3	1	1	7	9	6	1	4	4	6
	2	6	9	9	1	4	7	8	7	9	9	9	6	2	3	3	6	5	6	2	1	1	0	8	5	4	2	2	5	6	4	4	5	6	0	9	8	3	8	0	6	9	2	9	4	9	8	7	2
NC 006295	C	A	G	G	T	A	A	C	A	C	A	A	T	C	A	A	T	A	C	C	A	T	C	C	A	A	A	T	G	G	T	C	T	A	G	C	G	T	G	C	T	C	G	T	G	C	G	T	A
H1	T	.	.	.	.	.	.	.	.	.	.	.	.	.	.	.	.	.	.	.	.	.	.	.	.	.	.	.	.	.	.	T	.	T	.	.	.	.	.	.	.	.	.	.	.	.	.	.	.
H1	T	.	.	.	.	.	.	.	.	.	.	.	.	.	.	.	.	.	.	.	.	.	.	.	.	.	.	.	.	.	.	T	.	T	.	.	.	.	.	.	.	.	.	.	.	.	.	.	.
H2	T	.	.	.	.	.	.	.	.	.	.	.	.	.	.	.	.	.	.	.	.	.	.	.	.	.	.	.	.	.	.	T	.	T	.	.	.	.	.	.	.	.	.	.	.	.	.	.	.
H2	T	.	.	.	.	.	.	.	.	.	.	.	.	.	.	.	.	.	.	.	.	.	.	.	.	.	.	.	.	.	.	T	.	T	.	.	.	.	.	.	.	.	.	.	.	.	.	.	.
H3	.	.	A	.	.	.	.	.	.	.	.	.	.	.	.	.	.	.	.	.	.	C	.	.	.	.	.	.	.	.	.	T	.	.	.	.	.	.	.	.	.	.	.	.	.	.	.	.	.
H3	.	.	A	.	.	.	.	.	.	.	.	.	.	.	.	.	.	.	.	.	.	C	.	.	.	.	.	.	.	.	.	T	.	.	.	.	.	.	.	.	.	.	.	.	.	.	.	.	.
H4	.	.	.	.	.	.	.	.	.	.	.	.	.	.	.	.	.	.	.	.	.	.	.	.	.	.	.	.	.	.	.	T	.	.	.	.	.	.	.	.	.	.	.	.	.	.	.	.	.
H4	.	.	.	.	.	.	.	.	.	.	.	.	.	.	.	.	.	.	.	.	.	.	.	.	.	.	.	.	.	.	.	T	.	.	.	.	.	.	.	.	.	.	.	.	.	.	.	.	.
H6	.	.	.	.	.	G	.	.	.	.	.	.	.	.	.	.	.	.	T	.	.	.	.	.	.	.	.	.	.	.	.	T	.	.	.	.	.	.	.	.	.	.	.	.	.	.	.	.	.
H6	.	.	.	.	.	G	.	.	.	.	.	.	.	.	.	.	.	.	T	.	.	.	.	.	.	.	.	.	.	.	.	T	.	.	.	.	.	.	.	.	.	.	.	.	.	.	.	.	.
H5	.	.	.	.	.	.	.	.	.	.	.	.	.	.	.	.	.	.	T	.	.	.	.	.	.	.	.	.	.	.	.	T	.	.	A	.	.	.	.	.	.	.	.	.	.	.	.	.	.
H5	.	.	.	.	.	.	.	.	.	.	.	.	.	.	.	.	.	.	T	.	.	.	.	.	.	.	.	.	.	.	.	T	.	.	A	.	.	.	.	.	.	.	.	.	.	.	.	.	.
H7	.	.	.	.	.	.	.	.	.	.	.	.	.	.	.	.	.	.	.	.	.	.	.	.	.	.	.	.	.	.	.	T	.	.	.	.	.	.	.	.	.	.	.	.	.	.	.	.	.
H7	.	.	.	.	.	.	.	.	.	.	.	.	.	.	.	.	.	.	.	.	.	.	.	.	.	.	.	.	.	.	.	T	.	.	.	.	.	.	.	.	.	.	.	.	.	.	.	.	.
H8	.	.	.	.	.	.	.	.	.	.	.	.	.	.	.	.	.	.	.	.	.	.	.	.	.	.	.	.	.	.	.	T	.	.	.	.	.	.	.	.	.	.	.	.	.	.	.	.	.
H8	.	.	.	.	.	.	.	.	.	.	.	.	.	.	.	.	.	.	.	.	.	.	.	.	.	.	.	.	.	.	.	T	.	.	.	.	.	.	.	.	.	.	.	.	.	.	.	.	.
H9	.	.	.	.	.	.	.	.	.	.	.	.	.	.	.	.	.	.	.	.	.	.	.	.	.	.	.	.	.	.	.	T	.	.	.	.	.	.	.	T	.	.	.	.	.	.	.	.	.
H9	.	.	.	.	.	.	.	.	.	.	.	.	.	.	.	.	.	.	.	.	.	.	.	.	.	.	.	.	.	.	.	T	.	.	.	.	.	.	.	T	.	.	.	.	.	.	.	.	.
H10	.	.	.	.	.	G	.	.	.	.	.	.	.	.	.	.	.	.	.	.	.	.	.	.	.	.	.	.	.	.	.	T	.	.	.	.	.	.	.	.	.	.	.	.	.	.	.	.	.
H10	.	.	.	.	.	G	.	.	.	.	.	.	.	.	.	.	.	.	.	.	.	.	.	.	.	.	.	.	.	.	.	T	.	.	.	.	.	.	.	.	.	.	.	.	.	.	.	.	.
H12	.	.	.	.	.	.	.	.	.	.	.	.	.	.	.	.	.	.	.	.	.	.	.	.	.	.	.	.	.	.	.	T	.	.	.	.	.	.	.	.	.	.	.	.	.	.	.	.	.
H12	.	.	.	.	.	.	.	.	.	.	.	.	.	.	.	.	.	.	.	.	.	.	.	.	.	.	.	.	.	.	.	T	.	.	.	.	.	.	.	.	.	.	.	.	.	.	.	.	.
H14	.	.	.	.	.	G	.	.	.	.	.	.	.	.	.	.	.	.	.	.	.	.	.	.	.	.	.	.	A	.	.	T	.	.	.	.	.	.	.	.	.	.	.	.	.	.	.	.	.
H14	.	.	.	.	.	G	.	.	.	.	.	.	.	.	.	.	.	.	.	.	.	.	.	.	.	.	.	.	A	.	.	T	.	.	.	.	.	.	.	.	.	.	.	.	.	.	.	.	.
H13	.	.	.	.	.	G	.	.	.	.	.	.	.	.	.	.	.	.	.	.	.	.	.	.	.	.	.	.	.	.	.	T	.	.	.	.	.	.	.	.	.	.	.	.	.	.	.	.	.
H13	.	.	.	.	.	G	.	.	.	.	.	.	.	.	.	.	.	.	.	.	.	.	.	.	.	.	.	.	.	.	.	T	.	.	.	.	.	.	.	.	.	.	.	.	.	.	.	.	.
H15	.	.	.	.	.	.	.	.	.	.	.	.	.	.	.	.	.	.	.	.	.	.	.	.	.	.	.	.	.	.	.	T	.	.	.	.	.	.	.	.	.	.	.	.	.	.	.	.	.
H15	.	.	.	.	.	.	.	.	.	.	.	.	.	.	.	.	.	.	.	.	.	.	.	.	.	.	.	.	.	.	.	T	.	.	.	.	.	.	.	.	.	.	.	.	.	.	.	.	.
H11	.	.	.	.	.	.	.	.	.	.	.	.	.	.	.	.	C	.	.	.	.	.	.	.	.	.	.	.	.	.	.	T	.	.	.	.	.	.	.	.	.	.	.	.	.	.	.	.	.
H11	.	.	.	.	.	.	.	.	.	.	.	.	.	.	.	.	C	.	.	.	.	.	.	.	.	.	.	.	.	.	.	T	.	.	.	.	.	.	.	.	.	.	.	.	.	.	.	.	.
H16	.	.	.	.	.	.	.	.	.	.	.	.	.	.	.	.	.	.	.	.	.	.	.	.	.	.	.	.	.	.	.	T	.	.	.	.	.	.	.	.	.	.	.	.	.	.	.	.	.
H16	.	.	.	.	.	.	.	.	.	.	.	.	.	.	.	.	.	.	.	.	.	.	.	.	.	.	.	.	.	.	.	T	.	.	.	.	.	.	.	.	.	.	.	.	.	.	.	.	.
H17	.	.	.	.	.	.	.	.	.	.	.	.	.	.	.	.	.	.	.	.	.	.	.	.	.	.	.	.	.	.	.	T	.	.	.	.	.	.	.	.	.	.	.	.	.	.	.	.	.
H17	.	.	.	.	.	.	.	.	.	.	.	.	.	.	.	.	.	.	.	.	.	.	.	.	.	.	.	.	.	.	.	T	.	.	.	.	.	.	.	.	.	.	.	.	.	.	.	.	.
H18	.	.	.	.	.	.	.	.	.	.	.	.	.	.	.	.	.	.	.	.	.	.	.	.	.	.	.	.	.	.	.	T	.	.	.	.	.	.	.	.	.	.	.	.	.	.	.	.	.
H18	.	.	.	.	.	.	.	.	.	.	.	.	.	.	.	.	.	.	.	.	.	.	.	.	.	.	.	.	.	.	.	T	.	.	.	.	.	.	.	.	.	.	.	.	.	.	.	.	.
H19	.	.	.	.	.	.	.	.	.	.	.	.	.	.	.	.	.	.	.	.	.	.	.	.	.	.	.	.	.	.	.	T	.	.	.	.	.	.	.	.	.	.	.	.	.	.	.	.	.
H19	.	.	.	.	.	.	.	.	.	.	.	.	.	.	.	.	.	.	.	.	.	.	.	.	.	.	.	.	.	.	.	T	.	.	.	.	.	.	.	.	.	.	.	.	.	.	.	.	.
H20	.	G	.	A	C	.	.	T	G	T	G	G	C	T	.	.	.	.	.	T	G	.	T	.	G	G	G	C	.	A	C	T	C	.	.	T	A	C	C	.	C	T	A	C	A	T	.	C	G
H20	.	G	.	A	C	.	.	T	G	T	G	G	C	T	.	.	.	.	.	T	G	.	T	.	G	G	G	C	.	A	C	T	C	.	.	T	A	C	C	.	C	T	A	C	A	T	.	C	G
H21	.	G	.	A	C	.	.	T	G	T	G	G	C	T	.	G	.	.	.	T	G	.	T	.	G	G	G	C	.	A	C	T	C	.	.	T	A	C	C	.	C	T	A	C	A	T	.	C	G
H21	.	G	.	A	C	.	.	T	G	T	G	G	C	T	.	G	.	.	.	T	G	.	T	.	G	G	G	C	.	A	C	T	C	.	.	T	A	C	C	.	C	T	A	C	A	T	.	C	G
H22	.	G	.	A	C	.	.	T	G	T	G	G	C	T	.	G	.	.	.	T	G	.	T	.	G	G	G	C	.	A	C	T	C	.	.	T	A	C	C	.	C	T	A	C	A	T	.	C	G
H22	.	G	.	A	C	.	.	T	G	T	G	G	C	T	.	G	.	.	.	T	G	.	T	.	G	G	G	C	.	A	C	T	C	.	.	T	A	C	C	.	C	T	A	C	A	T	.	C	G
H23	.	G	.	A	C	.	.	T	G	T	G	G	C	T	.	G	.	.	.	T	G	.	T	.	G	G	G	C	.	A	C	T	C	.	.	T	A	C	C	.	C	T	A	C	A	T	.	C	G
H23	.	G	.	A	C	.	.	T	G	T	G	G	C	T	.	G	.	.	.	T	G	.	T	.	G	G	G	C	.	A	C	T	C	.	.	T	A	C	C	.	C	T	A	C	A	T	.	C	G
H24	.	G	.	A	C	.	C	T	.	T	G	.	C	T	.	.	.	.	.	T	G	.	T	.	G	G	G	C	.	.	C	T	C	.	.	T	A	C	C	.	C	T	A	C	A	T	.	C	G
H24	.	G	.	A	C	.	C	T	.	T	G	.	C	T	.	.	.	.	.	T	G	.	T	.	G	G	G	C	.	.	C	T	C	.	.	T	A	C	C	.	C	T	A	C	A	T	.	C	G
H25	.	G	.	A	.	.	C	T	.	T	G	.	C	T	.	.	.	G	.	T	G	.	T	.	G	G	G	C	.	.	C	T	C	.	.	T	A	C	C	.	C	T	A	C	A	T	A	C	G
H25	.	G	.	A	.	.	C	T	.	T	G	.	C	T	.	.	.	G	.	T	G	.	T	.	G	G	G	C	.	.	C	T	C	.	.	T	A	C	C	.	C	T	A	C	A	T	A	C	G
H26	.	G	.	A	.	.	C	T	.	T	G	.	C	T	.	.	.	G	.	T	G	.	T	.	G	G	G	C	.	.	C	T	C	.	.	T	A	C	C	.	C	T	A	C	A	T	A	C	G
H26	.	G	.	A	.	.	C	T	.	T	G	.	C	T	.	.	.	G	.	T	G	.	T	.	G	G	G	C	.	.	C	T	C	.	.	T	A	C	C	.	C	T	A	C	A	T	A	C	G
H27	.	G	.	A	.	.	C	T	.	T	G	.	C	T	.	.	.	G	.	T	G	.	T	T	G	G	G	C	.	.	C	T	C	.	.	T	A	C	C	.	C	T	A	C	A	T	A	C	G
H27	.	G	.	A	.	.	C	T	.	T	G	.	C	T	.	.	.	G	.	T	G	.	T	T	G	G	G	C	.	.	C	T	C	.	.	T	A	C	C	.	C	T	A	C	A	T	A	C	G
H28	.	G	.	A	.	.	C	T	.	T	G	.	C	T	G	.	.	G	.	T	G	.	T	T	G	G	G	C	.	.	C	T	C	.	.	T	A	C	C	.	C	T	A	C	A	T	A	C	G
H28	.	G	.	A	.	.	C	T	.	T	G	.	C	T	G	.	.	G	.	T	G	.	T	T	G	G	G	C	.	.	C	T	C	.	.	T	A	C	C	.	C	T	A	C	A	T	A	C	G
[truncated: 118 more columns]
